# Supplementary material for: Highly structured homolog pairing reflects functional organization of the Drosophila genome
Source: Nat Commun. 2019 Oct 3;10:4485. doi: 10.1038/s41467-019-12208-3 (PMC6776532; doi:10.1038/s41467-019-12208-3)
Supplement: Supplementary file 4 — Source Data [file 41467_2019_12208_MOESM4_ESM.xlsx]

## Sheet: Fig1 d
Fig 1d
Cells	PnM1A
Experimental samples	wild-type (WT)- (no treatment) t1, t2
FISH probe targets	Euchromatic (69C, 28B, BX-C), Heterochromatic ( AACAC, Dodeca)
Experiment date	March-October-2017
			Euchromatic probe targets # spots							Heterochromatic probe target
WT-t1	Image #	nucleus N#	# paired III-69C foci	# paired II-28B foci			WT-t1	Image	nucleus N#	# paired II-AACAC foci	# paired III-Dodeca foci
	1	1	1	1				1	1	1	1
		2	1	1					2	1	1
		3	1	1					3	2	1
		4	1	1					5	2	1
		5	1	1					6	1	1
		6	1	1				2	1	1	1
		7	1	1					2	2	1
		8	1	1					3	1	1
	2	1	1	1					4	1	1
		2	1	1				3	1	2	1
		3	1	1					2	3	1
		4	1	1					3	2	1
		5	1	1					4	2	1
		6	1	1					5	1	1
	3	1	1	1				4	1	1	1
		2	1	1					2	1	1
		3	1	1					3	1	1
		4	1	1					4	2	1
		5	1	1					5	1	1
	4	1	1	1				5	1	1	1
		2	1	1					2	1	1
		3	1	1				6	1	1	1
		4	1	1					2	1	2
		5	1	1					3	2	1
		6	1	1				7	1	1	1
		7	2	1					2	2	1
	5	1	1	1					3	1	1
		2	1	1					4	1	1
		3	2	1				8	1	1	1
		5	1	1					2	1	1
		6	1	1					3	1	1
		7	1	1					4	3	1
		8	1	1				9	1	1	1
		9	1	1					2	2	1
		10	1	1					3	1	1
		11	1	1				10	1	2	1
		12	1	1					2	2	1
	6	1	1	1					3	2	1
		2	1	1					4	1	1
		3	1	1					5	1	1
		4	1	1					6	1	1
		5	1	1					7	2	1
	7	1	1	3					8	1	1
		2	2	1				11	1	1	1
		3	1	1					2	2	1
		4	1	1					3	3	1
		5	1	1					4	2	1
		6	1	1					5	1	1
	8	1	1	1					6	2	1
		2	1	1				12	1	1	1
		3	1	1					2	1	1
		4	1	2					3	2	1
		5	1	1					4	1	1
		6	1	2					5	1	1
		7	1	1					6	2	1
	9	1	2	1					7	1	1
		2	1	1					8	1	1
		3	1	1					9	3	1
		5	1	1				13	1	2	1
	10	1	1	1					2	1	1
		2	1	1					3	1	1
		3	1	2				14	1	2	1
		4	1	1					2	2	1
		5	1	1				15	1	1	1
		7	1	1					2	1	1
	11	1	1	1					3	2	1
		2	1	1					4	1	1
		3	1	1					5	1	1
		4	1	1				16	1	2	1
		5	1	1					2	2	1
		9	1	1				17	1	1	1
		10	1	2					2	2	1
		11	1	1					3	1	1
	12	1	2	1				18	1	1	1
		2	1	2					2	1	1
		3	1	1					3	1	1
		4	1	1					4	1	1
		5	1	2					5	1	1
	13	1	1	1					6	3	1
		2	1	1				19	1	1	1
		3	1	1					2	2	1
		4	1	1					3	1	1
		5	1	2				20	1	1	1
		6	1	1					2	1	1
	14	1	1	2				21	1	1	2
		2	1	2					2	1	1
		3	1	1					3	2	1
		5	1	2					4	1	1
	15	1	1	1					5	1	1
		2	1	1					6	1	1
		3	1	1					7	2	1
		4	1	1				22	1	1	1
		5	1	1					2	2	1
		6	1	1					3	1	1
	16	1	1	1					4	1	1
		2	1	1					5	2	1
		4	1	1					6	1	1
		5	1	1					7	2	1
		6	1	1					8	3	1
		7	1	1					9	2	1
	17	1	1	2					10	2	1
		2	1	1					11	1	1
		5	1	1					12	1	1
		6	1	2					13	1	1
		7	1	1					14	2	1
	18	1	1	1				23	1	1	1
		2	1	1					2	1	1
		3	1	1					3	2	1
		4	1	1					4	2	2
		5	1	1					5	1	1
		6	1	1				24	1	1	1
	19	1	1	1					2	1	1
		2	1	1					3	2	1
		3	1	1				25	1	1	1
		4	1	1					2	1	1
		5	1	1					3	1	1
		6	1	1					4	2	1
		7	1	1					5	2	1
		8	1	1					6	2	1
		9	1	1					7	1	1
		10	1	1					8	1	1
	total	121	116	108				26	1	2	1
			95.8678	89.2562					2	1	1
									3	1	1
								27	1	1	1
									2	2	1
									3	2	1
			Euchromatic probe targets # spots						4	2	1
WT-t2	Image #	nucleus N#	# paired III-69C foci	# paired II-28B foci				28	1	2	1
	1	1	1	1					2	1	1
		2	1	2					3	3	1
		3	1	1					4	1	1
		4	1	2					5	2	1
		5	1	1				29	1	1	1
	2	1	2	2					2	2	1
		2	1	2					3	2	1
		3	2	1					4	1	1
		4	1	2					5	1	1
		5	2	1					6	2	1
	3	1	1	2					7	1	1
		2	1	1				30	1	2	1
		3	2	1					2	1	1
		4	1	1					3	2	1
		5	1	1					4	2	1
		6	1	1					5	2	1
	4	1	1	1					6	2	1
		2	1	1				31	1	3	1
		3	1	1					2	2	1
		4	1	1					3	1	1
		5	1	1					4	1	1
		6	1	1					5	2	1
		7	1	1					6	2	1
	5	1	2	1				total	152	86	149
		2	1	1						56.5789	98.0263
		3	1	1
		4	1	1
		5	1	2
	6	1	1	1
		2	1	1						Heterochromatic probe target
		3	1	1			WT-t2	Image	nucleus N#	# paired II-AACAC foci	# paired III-Dodeca foci
		4	1	1				1	1	1	1
		5	2	1					2	2	1
		1	2	2					3	1	1
	7	2	1	2					4	1	1
		3	1	4					5	2	1
		4	1	3					6	2	1
		5	1	1					7	1	1
		6	1	2					8	1	1
		7	1	1					9	2	1
	8	1	1	2					10	2	1
		2	1	2					11	1	1
		3	1	2					12	1	1
		4	1	1					13	1	1
	9	1	1	1				2	1	1	1
		2	1	1					2	2	1
		3	1	1					3	1	1
		4	2	1					4	1	2
		5	1	1					5	1	1
		6	2	1					6	2	1
		7	2	1					7	1	1
	10	1	2	1					8	2	1
		2	1	1					9	1	1
		3	1	1					10	2	1
		4	1	1					11	1	1
		5	1	1					12	1	1
		6	1	1					13	1	1
	11	1	1	1					14	2	1
		2	1	1				3	1	3	1
		3	1	1					2	1	1
		4	1	1					3	2	1
		5	1	1					4	1	1
		6	1	1					5	2	1
		7	1	2					6	3	1
		8	1	2					7	2	1
	12	1	1	1					8	1	1
		2	1	1					9	2	1
		3	1	1					10	2	1
		4	1	1					11	1	1
		5	2	1					12	2	1
		6	1	1					13	2	2
		7	1	1					14	1	2
	13	1	1	1				4	1	2	1
		2	1	1					2	2	1
		3	1	1					3	1	1
		4	1	1					4	1	2
		5	1	1					5	1	1
		6	1	1					6	1	1
		7	1	1					7	2	1
		8	1	1					8	1	1
		9	1	1					9	1	1
		10	1	1					10	2	1
	14	1	1	1					11	1	1
		2	1	1					12	1	1
		3	1	2					13	1	1
		4	1	2					14	1	1
		5	2	1					15	2	1
	15	1	1	2					16	1	1
		2	1	1					17	2	1
		3	2	1					18	1	1
		4	2	1					19	1	1
		5	2	1					20	1	1
	16	1	1	1				5	1	2	1
		2	2	1					2	1	1
		3	1	1					3	1	1
		4	1	1					4	1	1
		5	2	1					5	2	1
		6	1	1					6	2	1
		7	1	1					7	2	1
	17	1	1	1					8	1	1
		2	1	1				6	1	2	1
		3	1	1					2	1	1
		4	1	1					3	2	1
		5	1	1					4	1	2
		6	1	1					5	1	1
		7	1	1					6	2	1
	18	1	2	1					7	1	1
		2	1	1					8	2	1
		3	1	1					9	1	1
		4	2	1				7	1	2	1
		5	2	1					2	2	1
	19	1	1	1					3	2	1
		2	1	1					4	2	1
		3	1	1					5	2	1
		4	1	1				8	1	2	1
	20	1	1	1					2	1	1
		2	2	1					3	2	1
		3	2	1					4	1	1
		4	1	1					5	2	1
	total	119	96	99					6	2	1
			89.5462	92.3445					7	2	1
									8	3	1
									9	2	1
			Euchromatic probe target					9	1	2	1
WT-t1	Image #	nucleus N#	# paired II-BX-C foci						2	2	1
	1	9	5						3	2	1
	2	23	20						4	1	1
	3	44	39						5	2	1
	4	17	15						6	1	1
	5	17	13						7	2	1
	6	16	13						8	1	1
	7	5	4						9	1	1
	8	7	4					10	1	2	1
	9	58	52						2	1	1
	10	5	5						3	1	1
	11	14	12						4	2	1
	12	16	11						5	1	1
	13	19	18						6	2	1
	total	250	211	84.4					7	1	1
								11	1	2	1
									2	2	1
									3	2	2
			Euchromatic probe target						4	2	1
WT-t2	Image #	nucleus N#	# paired II-BX-C foci						5	2	1
	1	14	11						6	2	1
	2	9	7						7	2	1
	3	5	3						8	2	1
	4	12	9					total	116	55	110
	5	16	11							47.4138	94.8276
	6	2	1
	7	7	6
	8	21	18
	9	13	11
	10	6	5
	11	9	9
	12	2	1
	13	8	7
	14	18	15
	15	14	11
	total	142	125	88.0282

## Sheet: Fig3 e
Fig3 e
Cells	PnM1A
Experimental samples	Mock (no dsRNA) t1, t2	Slmb dsRNA t1, t2	TopII dsRNA t1, 2
FISH probe targets	Euchromatic (69C, 28B, BX-C), Heterochromatic ( AACAC, Dodeca)
Experiment date	June-August-2018
				Euchromatic probe targets # spots							Euchromatic probe target							Heterochromatic probe targets # spots
	Image #	nucleus N#		III-69C	II-28B			Image #	nucleus N#		# paired III-BX-C foci				Image #	nucleus N#	III-Dodeca	II-AACAC
Mock-t1	1	1		1	1		Mock-t1	1	2	2				Mock-t1	1	1	1	2
		2		1	1			2	3	1						2	2	1
		3		1	1			3	5	3						3	1	2
	2	1		1	1			4	2	1						4	1	4
		2		1	1			5	6	4						5	1	2
	3	1		1	1			6	5	1						6	1	2
		2		1	1			7	4	3						7	1	2
	4	1		1	1			8	9	8						8	1	2
		2		1	1			9	4	4						9	1	2
		3		1	1			10	3	3					2	1	1	2
	5	1		1	1			11	4	4						2	1	1
		2		1	1			12	7	4						3	2	2
	6	1		1	1			13	3	2						4	1	2
		2		1	1			14	3	2						5	1	2
		3		1	1			15	2	2						6	1	1
		4		1	1			16	1	1						7	2	2
		5		1	1			17	3	2						8	1	2
		6		1	1			18	5	5						9	1	1
		7		1	1			19	6	5						10	1	3
		8		1	1			20	4	4						11	1	1
		9		1	1			21	9	7						12	1	2
		10		1	1			22	4	4						13	1	1
		11		1	1			23	5	4						14	1	2
	7	1		1	1			24	5	4						15	1	3
		2		1	1			25	4	2						16	2	2
		3		1	1			Total	108	82		75.9259			3	1	1	1
		4		1	1											2	2	2
		5		1	1						Euchromatic probe target					3	1	1
		6		1	1			Image #	nucleus N#		# paired III-BX-C foci					4	2	1
		7		1	1		Mock-t2	26	2	2						5	1	2
		8		1	1			27	6	5						6	1	2
	8	1		1	1			28	10	9						7	2	3
		2		1	1			29	10	9						8	2	3
		3		1	1			30	3	3						9	1	3
	9	1		2	1			31	8	8					4	1	1	2
		2		1	1			32	5	4						2	2	2
	11	1		1	1			33	13	9						3	1	4
		2		1	1			34	9	9						4	1	2
		3		1	1			35	14	11						5	1	1
	12	1		1	1			36	14	12						6	2	2
		2		1	1			37	15	13						7	2	1
		3		1	1			38	16	14						8	2	2
	13	1		1	1			39	12	10					5	1	2	2
		2		1	1			40	20	16						2	2	2
		3		1	1			Total	157	134		85.3503				3	1	1
		4		1	1											4	2	3
		5		1	1											5	1	2
	14	1		1	1						Euchromatic probe target					6	1	2
		2		1	2		Mock-t3	Image #	nucleus N#		# paired III-BX-C foci					7	2	3
	15	1		1	1			41	3	3						8	1	2
		2		1	1			42	3	3						9	1	1
		3		1	1			43	2	2					6	1	1	3
		4		1	2			44	3	3						2	1	2
		5		1	1			45	3	3						3	1	3
		6		1	1			46	4	3						4	1	1
	16	1		1	1			47	5	5						5	1	1
	17	1		1	1			48	6	5						6	1	2
		2		1	1			49	7	5						7	1	2
		3		2	1			50	5	3						8	1	2
		4		1	1			51	5	3					7	1	2	2
	18	1		1	1			52	5	5						2	1	3
		2		1	1			53	8	7						3	1	1
	19	1		1	1			54	9	6						4	1	2
		2		1	1			55	8	5						5	1	1
		3		1	1			56	10	5						6	1	2
	21	1		1	1			57	5	3						8	1	2
		2		2	1			58	6	6						9	1	3
		3		2	1			59	9	8					8	1	1	2
		4		1	1			60	4	4						2	1	2
		5		1	1			61	6	5						3	1	2
	22	1		1	2			62	15	9						4	1	2
		2		1	1			63	7	4						5	1	3
		3		1	1			64	9	8						6	1	2
	23	1		1	1			65	9	8						7	1	1
		2		1	1			66	9	4						8	1	2
	24	1		1	1			67	8	7						9	1	3
		2		1	1			68	8	7						10	1	2
	25	1		1	1			69	5	5						11	2	3
		2		1	1			Total	186	144		77.4194			9	1	1	2
		3		1	1											2	2	2
		4		1	1											3	1	3
	26	1		1	1											4	1	2
		2		1	1						Euchromatic probe target					5	1	1
		3		1	1			Image #	nucleus N#		# paired III-BX-C foci					6	1	1
	27	1		1	2		Slmb-t1	1	5		4					7	1	2
		2		1	1			2	7		4					8	2	1
		3		1	1			3	9		2					9	2	2
		4		2	1			4	10		4					10	1	1
		5		1	1			5	10		8					11	1	1
		6		1	1			6	7		6				10	1	1	2
	28	1		1	1			7	5		4					2	1	2
		2		1	1			8	9		3					3	1	2
		3		1	1			9	5		4					4	1	2
	29	1		1	1			10	9		7					5	1	2
		2		1	1			11	6		3					6	1	2
		3		1	1			12	6		5					7	1	3
		4		1	1			13	10		8				11	1	1	2
		5		1	1			14	12		7					2	1	2
	30	1		1	1			15	9		6					3	1	2
		2		1	1			16	3		1					4	1	1
		3		1	1			17	4		2					5	1	2
		4		2	1			18	6		3					6	1	1
	31	1		1	1			19	5		2					7	1	1
		2		2	1			20	5		2					8	1	1
		3		1	1			21	6		3					9	2	2
	Total	105		98	101			22	9		3					10	1	1
				93.3333	96.1905			Total	157		91	57.9618				11	1	2
																12	1	1
Mock-t2				Euchromatic probe targets # spots												13	2	2
	Image #	N#		III-69C	II-28B						Euchromatic probe target					14	1	2
	32	1		1	1			Image #	nucleus N#		# paired III-BX-C foci					15	1	3
		2		1	1		Slmb-t2	23	12		8					16	1	1
		3		1	1			24	6		3				12	1	2	3
		4		1	1			25	9		5					2	1	1
		5		1	1			26	5		2					3	1	2
		6		1	1			27	4		3					4	1	2
		7		1	1			28	7		5					5	1	1
		8		1	1			29	8		3					6	1	2
		9		1	1			30	7		4				13	1	1	3
	33	1		1	1			31	12		8					2	1	2
		2		1	1			32	6		3					3	1	1
		3		1	1			33	10		7					4	2	3
		4		1	1			34	7		4					5	1	2
		5		1	1			35	15		10					6	2	2
	34	1		1	1			36	15		9					7	1	3
		2		1	1			37	8		3					8	2	1
		3		1	1			38	9		6					9	1	2
		4		1	1			39	9		8				14	1	1	3
		5		1	1			40	13		8				Total	128	101	34
		6		1	1			41	8		5						78.9062	26.5625
		7		1	1			42	8		7
		8		1	1			43	9		9
	35	1		1	1			44	14		8							Heterochromatic probe targets # spots
		2		1	1			45	8		2				Image #	nucleus N#	III-Dodeca	II-AACAC
		3		1	1			46	7		3			Mock-t2	15	1	1	2
		4		1	1			47	7		7					2	1	3
		5		1	1			Total	223		140	62.7803				3	2	0
		6		1	1										16	1	1	2
	36	1		1	2											2	1	1
		2		1	1						Euchromatic probe target					3	1	2
		3		1	1			Image #	nucleus N#		# paired III-BX-C foci					4	2	1
		4		1	2		Slmb-t3	48	19		12				17	1	1	2
		5		0	1			49	3		2					2	1	1
		6		1	1			50	4		4					3	1	1
	37	1		1	1			51	4		4				18	1	1	3
		2		1	1			52	4		3					2	1	2
		3		1	1			53	5		3					3	1	2
		4		1	1			54	3		2					4	2	2
	38	1		1	1			55	5		0					5	1	2
		2		1	1			56	5		3				19	1	1	1
		3		1	1			57	3		1					2	1	2
	39	1		1	1			58	5		3					3	2	2
		2		1	1			59	6		3					4	1	2
		3		1	1			60	6		4					5	1	2
		4		1	1			61	13		7					6	1	2
		5		1	1			62	6		4					7	1	1
		6		1	1			63	8		5					8	1	2
	40	1		1	1			64	5		3					9	1	2
		2		1	1			65	7		7					10	2	2
		3		1	1			66	8		1					11	1	2
	41	1		1	1			67	3		3					12	1	2
		2		1	1			68	7		1					13	2	2
		3		1	1			69	3		0					14	1	1
	42	1		1	1			70	6		3					15	2	2
		2		1	1			71	4		1					16	1	2
		3		1	1			72	6		5					17	1	2
		4		1	1			73	4		1					18	1	2
		5		1	1			74	6		4					19	2	2
		6		1	1			75	5		4				20	1	1	1
		7		1	1			76	8		5					2	1	2
	43	1		1	1			77	4		3					3	1	2
		2		1	1			78	6		4					4	1	2
		3		1	1			79	6		2				21	1	2	2
		4		1	1			80	7		4					2	1	2
		5		1	1			81	9		7					3	2	3
		6		1	1			82	3		2					4	1	2
		7		1	1			83	4		2					5	2	3
		8		1	1			84	4		2				22	1	1	2
	44	1		1	2			85	5		3					2	1	2
		2		1	1			86	6		6					3	1	3
		3		1	1			87	5		3					4	1	1
		4		1	1			88	8		5					5	2	2
		5		1	1			89	7		5					6	1	2
		6		1	1			90	7		4					7	2	2
	45	1		1	1			91	8		4					8	2	3
		2		1	1			92	5		3				23	1	1	1
		3		1	1			93	7		5					2	1	2
		4		1	1			94	5		2					3	1	1
	46	1		1	1			95	6		3					4	2	3
		2		1	1			96	7		5					5	2	2
		3		1	1			Total	290		172	59.3103				6	1	2
		4		1	1											7	2	2
	47	1		1	1										24	1	1	1
		2		1	1											2	1	3
		3		1	1							Euchromatic probe target				3	1	1
		4		1	1				Image #	nucleus N#		# paired III-BX-C foci				4	1	2
		5		1	1			Top2-t1	1	8	7					5	1	2
	48	1		1	1				2	8	6					6	1	2
		2		1	1				3	9	3				25	1	1	2
		3		1	1				4	18	16					2	2	2
		4		1	1				5	12	11					3	1	3
		5		1	1				6	11	11					4	2	1
		6		1	2				7	9	5					5	3	1
	49	1		1	1				8	9	7					6	1	1
		2		1	1				9	11	10					7	1	1
		3		1	1				10	12	10					8	1	1
		4		2	1				11	7	5					9	1	1
	50	1		1	1				12	7	4					10	1	2
		2		2	2				13	8	4				26	1	2	3
		3		1	1				14	12	8					2	1	2
		4		1	1				15	14	9					3	2	5
		5		1	1				16	8	8					4	1	1
		6		1	1				17	7	3					5	1	2
	51	1		1	1				Total	170	127	74.7059				7	2	2
		2		1	1											8	1	2
		3		1	1										27	1	1	1
		4		1	1							Euchromatic probe target				2	1	2
		5		1	1				Image #	nucleus N#		# paired III-BX-C foci				3	1	2
	52	1		1	1			Top2-t2	18	3	1					4	1	2
		2		1	1				19	5	4				28	1	1	2
	53	1		1	1				20	6	3					2	1	3
		2		1	1				21	5	3					3	1	2
		3		1	2				22	7	6				29	1	1	1
	54	1		1	1				23	8	6					2	1	2
		2		1	1				24	9	8					3	1	2
		3		1	2				25	5	4					4	2	2
		4		1	1				26	9	7				30	1	1	1
		5		1	1				27	10	9					2	1	3
	55	1		1	1				28	7	7					3	2	3
		2		1	2				29	5	5					4	1	2
		3		1	1				30	10	8				31	1	2	2
		4		1	1				31	6	4					2	2	1
		5		1	1				32	6	4					3	1	3
	Total	123		120	115				33	6	4					4	1	3
				97.561	93.4959				34	16	11				32	1	2	3
									35	9	7					2	1	1
Mock-t3				Euchromatic probe targets # spots					36	14	8					3	1	2
	Image #	N#		III-69C	II-28B				37	19	14				33	1	1	1
	56	1		1	1				38	16	11					2	1	1
		2		1	2				39	16	12					3	1	2
		3		1	1				40	15	11					4	1	2
		4		1	1				Total	212	157	74.0566				5	1	2
		5		1	2											6	2	2
		6		1	1										34	1	1	2
		7		1	1											2	1	2
		8		1	2							Euchromatic probe target			35	1	1	2
		9		1	1				Image #	nucleus N#		# paired III-BX-C foci				2	1	2
		10		1	1			Top2-t3	41	4	3					3	1	1
		11		1	1				42	3	3					4	1	1
		12		1	1				43	3	3				36	1	2	1
		13		1	1				44	5	1					2	2	2
		14		1	1				45	5	3					3	1	2
		15		1	1				46	6	3					4	1	1
		16		1	1				47	10	5				37	1	1	1
		18		1	1				48	12	8					2	1	2
		20		1	1				49	10	7					3	1	2
	57	1		1	1				50	9	5					4	1	3
		2		1	1				51	9	5					5	2	4
		3		1	2				52	4	3					6	2	3
		4		1	1				53	6	3					7	2	2
		5		1	1				54	8	6				37	1	1	2
		6		1	1				55	6	3					2	1	3
		7		1	1				56	7	5					3	1	2
		8		1	1				57	8	2					4	1	2
		9		1	1				58	7	4				38	1	2	2
		10		2	1				59	4	2					2	1	2
	58	1		1	1				60	15	10					3	1	2
		2		1	1				61	8	4				39	1	2	1
		3		1	1				62	15	10					2	1	2
		4		1	1				63	11	7					3	1	2
		5		1	1				64	8	4				40	1	1	3
		6		1	1				65	11	7					2	1	2
		7		1	1				66	10	6					3	1	2
		8		2	2				67	9	5				41	1	1	2
		9		1	1				68	8	6					2	2	2
		10		1	1				69	6	2					3	1	2
		11		1	1				70	7	4					4	2	2
		12		1	1				71	5	1				42	1	1	2
	59	1		1	1				72	7	1					2	1	1
		2		1	1				73	6	5					3	2	1
		3		1	1				74	10	6					4	1	2
		4		1	1				75	6	3				43	1	1	1
		5		1	1				76	9	4					2	1	1
		6		1	1				77	9	4					3	2	1
		7		2	1				78	7	5				44	1	1	2
		8		1	1				79	8	5					2	2	2
		9		1	2				80	8	7					3	1	2
		10		1	1				81	9	6				45	1	1	1
		11		1	1				82	8	6					2	1	2
		12		1	1				83	10	9					3	1	2
		13		1	1				84	8	4					4	1	1
	60	1		1	1				85	4	3					5	1	2
		2		1	1				Total	348	208	59.7701				6	1	2
		3		1	2											7	1	2
		4		1	1											8	2	2
		5		1	1										46	1	1	2
		6		2	1											2	1	1
		7		1	1											3	1	1
		8		1	1										47	1	1	2
		9		2	1											2	1	2
		10		1	1											3	2	1
		11		1	1											4	2	2
		12		1	1											5	2	1
		13		2	1										48	1	1	1
		14		1	1											2	1	1
		15		1	1											3	2	2
		16		1	1										49	1	1	2
		17		2	1											2	1	1
	61	1		1	1											3	1	2
		2		1	2											4	1	3
		3		1	1											5	1	1
		4		1	2										50	1	1	1
		5		1	1											2	1	1
	62	1		1	1											3	1	2
		2		2	1											4	1	3
		3		1	1										51	1	2	2
		4		1	1											2	1	1
		5		1	1											3	1	1
		6		1	1											4	1	2
		7		1	1											5	1	2
		8		1	1										52	1	2	2
	63	1		1	1											2	2	2
		2		1	2											3	1	1
		3		1	1											4	1	2
		4		1	1										53	1	1	1
		5		1	1											2	2	3
		6		1	1											3	2	3
		7		1	1											4	1	2
		8		1	1										54	1	1	3
		9		1	1											2	2	1
		10		1	1											3	1	2
		11		1	1											4	2	4
	64	1		1	1										55	1	2	2
		2		1	1											2	1	3
		3		1	1											3	1	2
		4		1	1											4	1	2
		5		1	1										56	1	1	2
		6		1	1											2	1	1
		7		1	1											3	1	3
	65	1		1	1											4	1	3
		2		1	1										57	1	1	2
		3		1	1											2	1	1
		4		1	1											3	1	1
	Total	105		97	95											4	1	2
				92.381	90.4762											5	1	2
																6	1	2
															58	1	1	3
																2	1	2
				Euchromatic probe targets # spots												3	2	2
	Image #	N#		III-69C	II-28B											4	1	3
Slmb-t1	1	1		1	1											5	1	3
		2		1	1										Total	217	162	58
		3		2	1												74.6544	26.7281
		4		1	1
		5		1	1												Heterochromatic probe targets # spots
		6		1	1										Image #	nucleus N#	III-Dodeca	II-AACAC
		7		1	1									Mock-t3	59	1	1	4
		8		1	1											2	2	2
		9		1	1											3	1	1
	2	1		1	1											4	1	2
		2		1	1										60	1	1	1
		3		1	1											2	2	2
	3	1		2	2										61	1	1	2
		2		1	1											2	2	2
		3		1	1											3	1	2
		4		1	1											4	1	2
		5		1	1											5	1	2
		6		1	1										62	1	1	1
		7		1	1											2	1	3
	4	1		1	2											3	1	2
		2		1	2											4	2	2
		3		1	1										63	1	2	3
		4		1	1											2	1	3
		5		1	1										64	1	1	2
		6		1	1											2	2	1
		7		1	2											3	1	2
		8		1	1										65	1	1	2
		9		1	1											2	1	2
		10		2	2											3	1	3
		11		1	1										66	1	2	2
		12		1	1											2	1	2
	5	1		2	1											3	1	1
		2		1	1											4	1	2
		3		1	1										67	1	1	1
		4		1	2											2	2	1
		5		1	1											3	2	1
		6		1	1											4	1	1
	6	1		1	1											5	1	2
		2		1	1										68	1	2	2
		3		1	1											2	1	3
		4		2	2											3	1	3
		5		2	1										69	1	1	2
		6		1	1											2	2	3
		7		2	1											3	2	1
		8		1	1										70	1	2	2
		9		1	1											2	1	2
	7	1		2	2											3	2	3
		2		1	1											4	2	1
		3		1	1										71	1	1	3
		4		1	1											2	1	1
	8	1		1	1											3	1	5
		2		1	1											4	1	4
		3		1	1										72	1	1	1
	9	1		1	1											2	1	3
		2		1	1										73	1	1	2
		3		1	1										74	1	1	2
	10	1		1	1											2	1	1
		2		1	1											3	1	4
		3		1	1										75	1	1	2
		4		2	1											2	1	1
		5		1	1											3	1	2
	11	1		1	1											4	1	2
		2		1	1										76	1	1	2
		3		1	1											2	1	2
		4		1	1											3	1	1
		5		1	1											4	2	2
	12	1		1	1										77	1	1	2
		2		1	1											2	1	2
		3		1	1											3	1	3
		4		1	1											4	1	2
		5		1	1										78	1	1	1
		6		1	1											2	1	2
	13	1		1	1											3	2	1
		2		1	1										79	1	1	3
		3		1	1											2	2	3
		4		1	2											3	1	2
		5		2	1										80	1	1	2
		6		2	1											2	1	3
		7		1	1											3	1	2
		8		1	1											4	1	3
		9		1	2										81	1	1	2
	14	1		1	1											2	1	2
		2		1	2											3	1	3
		3		1	1											4	1	2
		4		1	1										82	1	1	1
	15	1		2	2											2	2	1
		2		1	1											3	1	1
		3		1	1											4	1	2
		4		1	1										83	1	2	2
		5		1	2											2	1	2
		6		1	1											3	1	1
		7		1	1											4	1	2
		8		1	1										84	1	1	3
	16	1		1	1											2	1	2
		2		1	1											3	2	3
		3		1	1										85	1	1	2
		4		1	1											2	1	2
		5		1	1											3	1	3
		6		2	1											4	1	3
	Total	99		86	86										86	1	2	2
				86.8687	86.8687											2	1	2
																3	1	2
																4	2	2
															Total	97	74	22
																	76.2887	22.6804
Slmb-t2				Euchromatic probe targets # spots
	Image #	N#		III-69C	II-28B
	17	1		1	1												Heterochromatic probe targets # spots
	18	1		1	1										Image #	nucleus N#	III-Dodeca	II-AACAC
		2		1	2									Slmb-t1	1	1	1	1
		3		2	2											2	1	1
		4		1	1											3	1	3
		5		1	1											4	1	1
		6		1	2											5	2	1
		7		1	1											6	1	1
		8		1	1											7	2	1
		9		1	1										2	1	2	2
		10		1	1											2	2	2
	19	1		1	2											3	2	3
		2		1	1											4	2	3
		3		2	1											5	1	2
		4		1	1											6	1	3
		5		1	1											7	2	2
		6		2	1											8	2	1
		7		1	1											9	1	2
	20	1		1	1										3	1	1	2
		2		1	1											2	2	3
		3		1	1											3	2	2
		4		1	1											4	3	2
		5		1	1											5	3	2
		6		1	1											6	1	1
		7		1	1											7	2	2
	21	1		1	1										4	1	1	1
		2		1	2											2	2	2
		3		1	1											3	1	3
		4		1	1											4	1	1
		5		1	1											5	1	1
		6		1	2											6	1	1
		7		2	2											7	2	1
		8		2	1										5	1	2	2
		9		2	1											2	2	2
		10		1	2											3	2	3
	22	1		1	1											4	1	3
		2		1	1											5	1	2
		3		1	1											6	1	1
	23	1		1	1										6	1	2	3
		2		1	1											2	1	3
		3		1	1											3	1	2
		4		2	2											4	2	2
	24	1		1	1										7	1	1	2
		2		1	1											2	1	2
		3		1	1											3	1	2
		4		2	2											4	1	4
		5		1	1											5	2	2
		6		1	1											6	2	2
		7		1	1											7	2	1
		8		2	2											8	1	3
		9		1	1											9	1	3
		10		1	1										8	1	1	2
		11		1	1											2	4	3
		12		1	1											3	2	2
	25	1		1	1											4	2	3
		2		1	1											5	2	2
		3		2	2											6	1	2
		4		1	1										9	1	2	3
		5		1	1											2	1	2
		6		1	1											3	1	3
		7		1	2											4	1	2
	26	1		1	1											5	1	2
		2		1	2											6	1	2
		3		1	1											7	1	1
		4		1	1											8	2	2
		5		1	1											9	2	2
		6		1	1											10	1	2
	27	1		1	1											11	1	2
		2		1	1										10	1	2	3
		3		1	1											2	1	2
		4		1	1											3	1	3
		5		1	1											4	2	3
		6		1	1											5	2	4
	28	1		1	1											6	2	2
		2		1	1											7	2	2
		3		1	1											8	2	3
		4		1	1										11	1	1	2
		5		1	1											2	2	2
		6		2	2											3	1	2
		7		1	1											4	2	3
	29	1		1	2											5	1	1
		2		1	1											6	2	2
		3		1	2											7	2	3
		4		1	1											8	2	2
	30	1		1	2											9	1	3
		2		1	1											10	2	3
		3		1	1											11	2	2
		4		1	1										12	1	2	1
		5		2	1											2	2	2
		6		1	2											3	1	3
		7		1	1											4	2	2
		8		1	1											5	1	2
		9		1	1											6	1	3
		10		1	1											7	1	3
		11		1	1										13	1	1	3
		12		2	1											2	1	3
		13		1	1											3	1	3
	total	97		84	78											4	2	2
				86.5979	80.4124											5	2	3
																6	1	3
Slmb-t3				Euchromatic probe targets # spots											14	1	2	2
	Image #	N#		III-69C	II-28B											2	1	2
	31	1		1	1											3	1	1
		2		1	2											4	1	2
		3		1	1											5	2	1
		4		2	1										15	1	1	1
		5		1	2											2	2	3
		6		1	1											3	2	3
		7		2	2											4	1	2
		8		2	1											5	1	2
		9		1	2										Total	108	56	21
	32	1		1	1												51.8519	19.4444
		2		1	1
		3		1	2												Heterochromatic probe targets # spots
		4		2	1										Image #	nucleus N#	III-Dodeca	II-AACAC
		5		1	1									Slmb-t2	16	1	1	2
		6		1	1											2	2	2
		7		1	1											3	2	2
		8		1	1											4	2	3
	33	1		1	2											5	1	3
		2		1	1											6	2	3
		3		1	1											7	2	2
		4		1	1											8	2	3
		5		1	1										17	1	2	2
		6		1	1											2	1	3
	34	1		1	2											3	1	2
		2		1	2											4	2	2
		3		2	1											5	1	3
		4		1	2											6	1	2
		5		1	1											7	2	3
		6		2	1											8	1	2
	35	1		1	1										18	1	2	2
		2		1	2											2	2	2
		3		2	1											3	2	2
		4		2	2											4	1	1
		5		1	1											5	2	1
		6		1	1											6	1	3
		7		1	1											7	2	1
	36	1		2	1										19	1	1	2
		2		1	1											2	1	3
		3		1	1											3	1	1
		4		1	1											4	1	3
		5		1	1											5	1	2
		6		1	1										20	1	2	2
		7		1	1											2	1	2
	37	1		1	1											3	1	1
		2		1	1											4	1	2
		3		2	1											5	1	2
		4		1	1											6	2	1
		5		1	1											7	2	2
		6		1	1											8	1	2
		5		2	1											9	2	2
		8		2	1											10	1	2
	38	1		1	1											11	1	2
		2		1	1											12	2	2
		3		1	1											13	1	2
		4		1	1										21	1	1	1
		5		2	1											2	2	2
		6		1	1											3	2	2
		7		1	1											4	1	2
	39	1		1	1											5	1	2
		2		1	1											6	1	2
		3		1	1											7	1	2
		4		2	1										22	1	1	3
		5		2	1											2	2	2
		6		1	2											3	1	1
	40	1		1	1											4	2	2
		2		2	1											5	4	1
		3		1	1											6	2	3
		4		1	1											7	1	2
	41	1		1	1										23	1	2	1
		2		1	1											2	1	2
		3		2	1											3	2	2
		4		1	1											4	1	2
		5		1	1											5	2	2
		6		1	1											6	1	2
		7		1	1											7	2	1
		8		2	1											8	1	3
		9		1	1										24	1	1	2
	42	1		1	1											2	1	2
		2		1	1											3	1	2
		3		1	1											4	1	2
		4		1	1											5	1	3
		5		1	1											6	2	2
		6		2	1											7	1	2
		7		1	2										25	1	2	2
		8		1	2											2	1	2
	43	1		1	1											3	1	2
		2		2	1											4	1	2
		3		1	1											5	1	1
		4		1	2											6	1	3
		5		1	1											7	1	1
		6		1	1											8	2	2
		7		1	1											9	1	2
		8		1	1											10	1	2
	44	1		1	1										26	1	1	3
		2		1	2											2	2	2
		3		1	2											3	1	4
		4		1	1											4	2	1
		5		2	1											5	2	4
		6		1	1											6	1	2
	total	99		78	82											7	1	2
				78.7879	82.8283										27	1	2	2
																2	1	1
																3	1	2
				Euchromatic probe targets # spots												4	2	2
	Image #	N#		III-69C	II-28B										28	1	1	1
Top2-t1	1	1		1	1											2	2	2
		2		1	1											3	2	1
		3		2	1											4	1	2
		4		1	1											5	1	2
		5		1	2											6	2	2
	2	1		2	2											7	1	2
		2		1	1											8	2	3
		3		2	1										29	1	1	3
		4		1	1											2	1	3
		5		1	2											3	2	2
		6		1	1											4	1	2
		7		1	1											5	2	2
		8		1	1											6	2	2
	3	1		1	1										30	1	2	3
		2		1	1											2	2	3
		3		1	1											3	1	2
		4		1	2											4	1	2
		5		1	1											5	2	3
		6		2	2											6	2	2
		7		1	1											7	1	2
	4	1		1	1											8	1	2
		2		1	2											9	2	2
		3		1	1											10	2	3
		4		1	1											11	2	2
	5	1		1	1											12	2	2
		2		1	1										Total	117	65	17
		3		1	1												55.5556	14.5299
		4		1	1
		5		1	1												Heterochromatic probe targets # spots
		6		2	2										Image #	nucleus N#	III-Dodeca	II-AACAC
		7		1	1									Slmb-t3	31	1	1	3
		8		1	1											2	1	2
		9		1	1											3	1	2
		10		1	1											4	1	2
	6	1		1	1											5	2	3
		2		1	1											6	2	2
		3		1	1											7	2	2
		4		1	1										32	1	1	2
		5		1	1											2	2	2
		6		2	1											3	2	3
	7	1		2	2											4	1	2
		2		2	2											5	1	2
		3		2	1											6	1	2
		4		1	1											7	1	2
		5		1	2											8	1	2
		6		1	1											9	1	2
	8	1		1	1											10	2	1
		2		1	1											1	1	1
		3		1	1											12	1	1
		4		2	2										33	1	2	1
		5		1	2											2	1	2
		6		2	2											3	2	2
		7		1	1											4	1	2
		8		1	1											5	1	1
	9	1		2	2											6	1	2
		2		1	2										34	1	2	1
		3		1	1											2	1	2
		4		1	1											3	1	2
		5		1	1											4	2	2
		6		1	1											5	1	2
	10	1		1	1											6	1	1
		2		1	1											7	2	1
		3		1	1										35	1	1	2
		4		1	2											2	1	2
		5		1	1											3	1	2
	11	1		2	1											4	2	2
		2		2	2											5	2	1
		3		1	1										36	1	2	1
		4		2	2											2	1	2
		5		1	1											3	2	2
		6		2	1											4	2	2
	12	1		1	1											5	2	3
		2		1	1											6	1	4
		3		1	1										37	1	1	2
		4		2	2											2	1	1
		5		2	1											3	1	2
		6		1	1											4	1	2
		7		1	1											5	1	2
		8		1	1											6	2	2
	13	1		2	1										38	1	2	1
		2		2	1											2	2	2
		3		1	2											3	2	2
		4		1	1											4	1	3
		5		1	1											5	1	1
		6		1	1										39	1	2	2
		7		1	1											2	1	3
	14	1		1	1											3	1	1
		2		1	1											4	2	2
		3		2	1											5	2	1
		4		1	1											6	2	2
		5		2	1											7	1	2
		6		1	1										40	1	1	1
		7		1	1											2	1	2
		8		1	1											3	1	2
		9		1	1											4	1	1
	15	1		1	2											5	1	2
		2		2	2											6	2	1
	total	97		74	75											7	1	1
				76.2887	77.3196											8	1	2
																9	1	3
																10	1	2
				Euchromatic probe targets # spots											41	1	1	2
	Image #	N#		III-69C	II-28B											2	1	1
Top2-t2	16	1		1	1											3	1	2
		2		1	1											4	2	2
	17	1		2	1											5	1	1
		2		1	2											6	1	1
		3		1	1											7	1	2
		4		1	1											8	1	2
		5		2	1										42	1	1	2
		6		2	1											2	2	2
	18	1		1	1											3	1	1
		2		1	1											4	2	2
		3		1	1											5	1	2
		4		2	1											6	1	2
		5		1	1											7	1	2
		6		1	1											8	2	3
		7		1	1											10	1	2
	19	1		1	1											11	1	2
		2		1	1											12	1	3
		3		2	2										43	1	1	3
		4		1	1											2	2	1
		5		1	1											3	1	3
		6		2	1											4	1	3
	20	1		1	1											5	1	2
		2		2	1											6	1	1
		3		1	1											7	1	2
		4		1	1										44	1	1	1
		5		1	1											2	1	2
		6		1	1											3	1	2
		7		1	1											4	1	2
		8		1	1											5	1	1
	21	1		1	1											6	1	2
		2		1	1											7	1	2
		3		1	1											8	1	1
	22	1		1	1											9	1	2
		2		1	2											10	1	2
		3		2	1										45	1	2	2
		4		1	1											2	2	1
		5		1	1											3	2	3
		6		1	2											4	2	2
		7		1	1											5	2	2
		8		1	2											6	2	2
		9		1	1											7	2	1
		10		2	1										46	1	1	2
		11		1	1											2	1	2
	23	1		1	1											3	1	2
		2		1	1											4	1	2
		3		1	2											5	1	2
		4		1	1											6	1	3
		5		1	2											7	2	2
	24	1		1	2										47	1	1	2
		2		1	1											2	1	2
		3		1	1											3	2	2
		4		1	2											4	1	1
		5		1	1											5	1	2
		6		1	1											6	1	2
		7		1	2											7	1	2
		8		1	2										48	1	1	2
	25	1		1	1											2	2	1
		2		1	1											3	2	2
		3		1	2											4	2	2
		4		2	2											5	1	2
		5		1	1											6	2	2
		6		1	2											7	1	2
		7		1	1										49	1	2	2
	26	1		1	1											2	2	2
		2		1	1											3	2	3
		3		2	1											4	2	3
		4		1	1											5	1	3
		5		1	1											6	1	3
	27	1		1	1											7	1	1
		2		1	1											8	2	2
		3		1	1											9	1	2
		4		1	1											10	1	2
		5		1	1											11	2	3
	28	1		1	1											12	2	1
		2		1	1										50	1	2	2
		3		1	1											2	1	3
	29	1		1	1											3	1	2
		2		1	1											4	1	2
		3		1	1											5	1	2
		4		1	1											6	1	1
		5		1	1											7	1	1
		6		1	1										51	1	2	3
		7		1	1											2	2	1
	30	1		2	1											3	2	1
		2		2	2											4	2	1
		3		1	1											5	1	2
		4		1	1											6	1	1
		5		1	1											7	1	1
	31	1		1	1											8	1	3
		2		1	1											9	2	2
		3		1	1										52	1	2	2
		4		2	2											2	1	2
		5		2	1											3	2	2
		6		2	1											4	2	3
		7		1	1											5	1	3
		8		1	1											6	2	3
		9		2	1										53	1	2	2
		10		1	1											2	2	3
		11		1	1											3	2	3
		12		1	1											4	1	3
		13		1	1											5	2	2
	total	101		84	85											6	2	3
				83.1683	84.1584											7	1	3
															54	1	1	3
																2	1	2
				Euchromatic probe targets # spots												3	1	2
	Image #	N#		III-69C	II-28B											4	1	1
Top2-t3	32	1		1	1											5	1	2
		2		1	1										55	1	1	1
		3		2	1											2	1	1
	33	1		1	2											3	0	3
		2		1	1											4	1	1
		3		1	1											5	2	3
		4		2	1											6	1	1
		5		2	1											7	1	2
		6		1	1											8	1	2
		7		1	1											9	1	2
	34	1		1	1											10	1	1
		2		2	1											11	1	1
		3		1	1										56	1	1	2
		4		1	1											2	2	3
		5		1	1											3	2	3
	35	1		1	1											4	1	2
		2		1	1											5	2	3
		3		2	2											6	2	1
		4		1	1											7	1	2
		5		1	1											8	2	1
	36	1		2	1											9	2	2
		2		1	1											10	1	1
		3		1	1											11	2	1
		4		1	1											12	1	2
		5		1	1										57	1	1	1
	37	1		1	1											2	1	2
		2		1	1											3	1	2
		3		1	1											4	1	1
		4		1	1											5	1	2
		5		1	1											6	2	3
		6		1	1											7	2	2
	38	1		1	1											8	2	1
		2		1	1											9	2	1
		3		1	1										58	1	2	2
		4		2	2											2	1	2
		5		2	1											3	2	2
		6		2	1											4	2	1
		7		1	1											5	2	2
		8		1	1											6	1	2
		9		1	1											7	1	3
		10		2	1											8	1	2
		11		1	1											9	1	2
		12		1	1										Total	222	139	57
		13		1	1												62.6126	25.6757
	39	1		2	2
		2		1	2
		3		2	2												Heterochromatic probe targets # spots
		4		1	1										Image #	nucleus N#	III-Dodeca	II-AACAC
		5		1	1									Top2-t1	1	1	1	1
		6		2	2											2	2	1
		7		1	2											3	2	2
		8		1	1										2	1	2	2
	40	1		1	1											2	2	2
		2		1	1											3	2	3
		3		1	1										3	1	2	2
		4		1	1											2	2	2
		5		1	1											3	1	3
		6		1	1											4	2	3
		7		1	2											5	1	2
	41	1		1	1										4	1	2	1
		2		1	1											2	1	3
		3		2	2											3	2	3
		4		1	1											4	2	2
		5		1	2											5	1	2
		6		1	1										5	1	1	3
		7		2	1											2	2	2
	42	1		1	1										6	1	2	3
		2		1	1											2	1	2
		3		1	1											3	1	1
		4		1	2											4	2	3
		5		2	1										7	1	2	3
		6		1	1											2	1	1
	43	1		1	1											3	1	3
		2		1	1											4	1	2
		3		2	1										8	1	1	2
		4		2	1											2	1	2
		5		1	2										9	1	1	3
		6		1	1											2	1	2
		7		1	1											3	1	2
		8		1	1											4	1	2
	44	1		1	1											5	2	3
		2		1	1											6	2	2
		3		1	1										10	1	1	1
		4		1	1											2	2	3
		5		1	1											3	2	3
		6		2	1											4	2	2
	45	1		1	1											5	1	1
		2		1	1											6	1	2
		3		1	1										11	1	2	1
		4		1	1											2	2	2
		5		1	2											3	2	2
		6		2	2										12	1	1	2
	total	92		72	77											2	2	3
				78.2609	83.6957											3	1	1
																4	2	2
															13	1	1	3
																2	1	1
																3	2	2
																4	1	2
																5	2	1
															14	1	1	2
																2	2	3
																3	2	2
																4	1	3
																5	1	2
															15	1	1	1
																2	2	2
																3	1	4
																4	1	3
																5	1	2
															16	1	1	2
																2	1	1
																3	1	2
																4	1	1
															17	1	1	2
																2	2	1
																3	2	2
																4	1	2
																5	1	3
																6	1	2
																7	1	1
															18	1	2	2
																2	2	2
																3	1	2
																4	1	2
																5	2	1
															19	1	1	1
																2	4	1
																3	2	2
																4	1	3
																5	2	2
															20	1	2	3
																2	1	3
																3	1	2
																4	1	1
																5	2	2
																6	2	2
																7	1	2
															21	1	2	3
																2	2	2
																3	1	2
																4	2	2
																5	1	1
															22	1	2	2
																2	1	2
																3	1	1
																4	2	1
															23	1	1	2
																2	2	1
																3	2	1
																4	2	2
															24	1	1	2
																2	2	2
																3	2	2
																4	1	2
															25	1	2	2
																2	1	2
																3	2	3
																4	1	2
																5	1	2
																6	2	1
															Total	113	59	26
																	52.2124	23.0088
																	Heterochromatic probe targets # spots
															Image #	nucleus N#	III-Dodeca	II-AACAC
														Top2-t2	26	1	1	2
																2	1	2
																3	2	2
																4	2	2
																5	1	2
																6	2	3
																7	1	2
																8	2	1
															27	1	1	2
																2	2	1
																3	2	2
																4	1	2
															28	1	1	4
																2	2	2
																3	1	2
																4	2	2
																5	2	1
																6	1	2
															29	1	2	2
																2	2	2
																3	1	2
																4	2	3
																5	1	2
															30	1	1	1
																2	1	2
																3	1	2
															31	1	2	1
																2	1	2
																3	1	1
																4	2	2
																5	2	2
																6	1	1
															32	1	1	2
																2	2	3
																3	1	2
																4	1	2
																5	1	1
																6	1	1
															33	1	2	2
																2	2	2
																3	2	1
																4	2	1
																5	1	2
																6	1	2
																7	1	1
															34	1	1	2
																2	1	2
															35	1	1	3
																2	1	1
																3	1	1
															36	1	1	1
																2	2	2
																3	2	2
																4	1	2
																5	1	2
															37	1	1	2
																2	2	2
																3	1	2
																4	1	2
															38	1	1	2
																2	2	2
																3	2	2
															39	1	2	2
																2	1	2
															40	1	2	1
																2	1	2
																3	1	2
																4	1	2
																5	1	1
																6	1	1
																7	2	2
																8	1	2
															41	1	1	2
																2	2	2
																3	1	2
																4	2	1
																5	1	3
																6	1	1
																7	1	2
															42	1	2	2
																2	1	1
																3	2	1
																4	1	2
																5	1	2
																6	1	2
																7	2	2
																8	1	2
															43	1	2	2
																2	1	3
																3	1	2
																4	1	1
																5	1	3
																6	1	2
																7	1	2
																8	2	1
																9	2	1
																10	2	2
																11	1	2
																12	2	2
															44	1	1	3
																2	2	1
																3	1	2
																4	1	3
																5	1	3
																6	1	2
																7	1	3
																8	1	2
																9	1	2
															45	1	2	2
																2	1	2
																3	1	1
																4	1	2
																5	2	2
															46	1	2	2
																2	1	1
																3	2	2
																4	1	2
																5	1	2
															47	1	1	2
																2	2	2
																3	1	1
																4	1	3
																5	1	3
																6	2	2
																7	2	1
															48	1	1	1
																2	2	1
																3	1	2
																4	1	2
																5	1	1
																6	1	2
																7	1	1
															49	1	2	1
																2	1	1
																3	1	2
																4	2	2
																5	1	2
																6	1	1
																7	1	2
																8	1	2
															50	1	1	3
																2	1	1
																3	2	2
																4	2	2
																5	2	1
																6	2	2
															total	146	93	39
																	63.6986	26.7123
																	Heterochromatic probe targets # spots
															Image #	nucleus N#	III-Dodeca	II-AACAC
														Top2-t3	51	1	2	2
																2	1	3
																3	1	2
																4	1	1
																5	1	2
																6	2	2
																7	2	1
																8	1	2
																9	2	3
																10	2	3
																11	2	1
																13	1	2
																14	1	2
																15	1	2
																16	1	2
																17	1	2
																18	1	2
																19	1	2
															52	1	1	2
																2	1	3
																3	2	2
																4	1	2
																5	1	2
																6	1	2
																7	1	3
															53	1	1	2
																2	2	2
																3	2	3
																4	2	2
																5	1	2
																6	1	1
																7	1	2
															54	1	2	2
																2	2	2
																3	1	3
																4	2	2
																5	1	2
																6	1	2
																7	1	3
																8	1	2
																9	1	2
																10	2	2
															55	1	2	2
																2	2	3
																3	2	4
																4	1	3
																5	1	2
																6	1	2
																7	1	2
																8	1	2
															56	1	1	1
																2	2	3
																3	2	3
																4	2	2
																5	2	3
																6	2	2
																7	1	1
																8	2	2
																9	1	2
																10	1	2
																11	1	2
																12	1	2
															57	1	1	3
																2	2	2
																3	2	2
																4	1	1
																5	2	1
																6	1	3
															58	1	1	2
																2	2	3
																3	1	3
																4	1	1
																5	1	2
																6	2	1
																7	2	2
																8	2	3
																9	2	2
															59	1	1	3
																2	1	2
																3	1	3
																4	1	2
																5	1	2
																6	2	2
																7	1	1
																8	2	2
															60	1	2	2
																2	1	2
															61	1	1	2
																2	3	4
																3	1	2
																4	1	4
																5	1	2
																6	2	2
															62	1	2	2
																2	2	1
																3	3	1
																4	2	2
																5	3	2
																6	1	3
																7	1	1
																8	1	2
															63	1	2	3
																2	2	1
																3	2	2
																4	2	1
																5	1	3
																6	1	2
																7	1	2
															64	1	2	1
																2	1	1
																3	1	1
																4	2	1
																5	2	2
																6	1	1
																7	1	2
																8	2	1
																9	1	3
																10	1	2
																11	1	2
																12	1	2
															65	1	1	2
																2	2	2
																3	2	2
																4	2	1
																5	1	1
															66	1	1	2
																2	1	1
																3	1	3
																4	1	1
																5	1	2
																6	1	2
															67	1	1	2
																2	2	5
																3	2	2
																4	2	3
															68	1	1	2
																2	1	3
																3	1	1
																4	1	2
																5	1	1
																6	2	2
																7	1	1
																8	1	3
																9	2	2
																10	2	2
																11	1	2
															69	1	1	1
																2	1	3
																3	1	3
																4	1	2
																5	1	1
																6	1	4
																7	1	3
															70	1	1	2
																2	1	2
																3	1	3
																4	1	3
																5	1	3
																6	1	2
																7	1	2
																8	1	2
																9	1	2
																10	1	2
															71	1	2	2
																2	1	2
																3	1	2
																4	1	2
																5	2	2
																6	2	2
																7	1	2
																8	1	1
																9	2	2
																10	1	1
																11	1	2
																12	1	2
																13	1	1
																14	2	2
																15	4	4
															72	1	2	3
																2	1	1
																3	1	1
																4	1	3
																5	1	1
																6	1	2
															73	1	1	2
																2	2	2
																3	2	3
																4	1	3
																5	1	1
																6	2	2
																7	1	2
																8	1	2
															74	1	1	1
																2	2	3
																3	1	2
																4	1	3
																5	1	2
															Total	197	128	39
																	64.9746	19.797

## Sheet: Extended Data Fig S11a
Extended Data Fig S11a
Cells	PnM1A cells
Experimental samples	Mock (no plasmid) t1, t2	Cap-H2-WT (Venus-Cap-H2-WT) t1, t2
FISH probe targets	Euchromatic (69C, 28B, BX-C), Heterochromatic (Dodeca)
Experiment date	2019-01-01
			Heterochromatic probe target
Mock-t1	Image #	nucleus N#	# paired III-Dodeca foci
	1	1	1
		2	0
		3	1
		4	1
		5	0
		6	0
		7	1
	2	1	1
		2	1
		3	1
	3	1	1
		2	1
		3	1
		4	1
		5	1
		6	1
	4	1	0
		2	1
		3	0
		4	0
		5	0
		6	0
		7	1
	5	1	1
		2	0
		3	0
	6	1	1
		2	1
		3	1
		4	0
		5	0
	7	1	1
		2	1
		3	0
		4	1
		5	0
		6	0
		7	1
		8	1
		9	0
		10	1
	8	1	1
		2	1
	9	1	1
		2	0
		3	0
		4	0
		5	0
		6	0
		7	0
		8	1
		9	0
		10	1
		11	1
		12	1
		13	1
		14	1
		15	1
	10	1	0
		2	0
		3	1
		4	1
		5	1
	11	1	0
		2	0
		3	0
		4	0
	12	1	0
		2	1
		3	1
		4	0
	13	1	1
		2	0
		3	1
	14	1	1
		2	0
		3	1
		4	1
		5	1
		6	1
		7	1
		8	1
		9	1
	15	1	1
		2	0
		3	1
		4	1
	16	1	1
		2	1
		3	0
		4	0
	17	1	1
		2	0
		3	0
		4	1
		5	1
		6	1
		7	1
		8	1
		9	0
		10	0
		11	0
	18	1	0
		2	1
		3	1
		4	1
		5	1
		6	1
	19	1	1
		2	1
		3	0
		4	1
	20	1	0
		2	1
		3	1
		4	0
		5	0
		6	1
	21	1	0
		2	1
		3	0
		4	1
		5	1
		6	1
	22	1	1
		2	0
	23	1	1
		2	1
		3	1
		4	1
		5	0
	24	1	1
		2	1
		3	0
		4	1
		5	1
	25	1	0
		2	1
		3	1
		4	0
		5	1
		6	1
	total	142	89
			62.6761
			Heterochromatic probe target
Mock-t2	Image #	nucleus N#	# paired III-Dodeca foci
	1	1	1
		2	1
		3	1
		4	1
		5	0
	2	1	1
		2	1
		3	1
		4	1
	3	1	1
		2	0
		3	1
		4	1
		5	1
		6	0
	4	1	0
		2	0
		3	1
	5	1	0
		2	1
		3	1
		4	1
		5	1
		6	1
	6	1	1
		2	0
		3	1
		4	0
		5	1
		6	0
		7	1
	7	1	1
		2	0
		3	1
		4	1
		5	1
		6	1
		7	1
	8	1	1
		2	1
		3	0
		4	1
	9	1	1
		2	1
		3	1
		4	0
		5	1
		6	1
		7	0
		8	0
		9	1
		10	0
	10	1	1
		2	1
		3	1
		4	1
		5	0
	11	1	1
		2	1
		3	0
		4	1
	12	1	1
		2	1
		3	1
		4	1
		5	0
	13	1	1
		2	0
		3	1
		4	1
		5	1
	14	1	1
		2	1
		3	1
		4	1
		5	1
	15	1	1
		2	1
		3	1
		4	1
		5	1
		6	0
		7	0
		8	1
		9	0
	16	1	1
		2	0
		3	1
		4	1
		5	1
		6	0
	17	1	1
		2	1
		3	0
		4	1
		5	1
	18	1	1
		2	1
		3	1
		4	1
	19	1	1
		2	1
		3	0
		4	1
		5	1
		6	1
	20	1	0
		2	0
		3	1
		4	1
	21	1	1
		2	1
		3	1
		4	1
		5	1
		6	1
	22	1	1
		2	1
		3	1
		4	1
		5	1
		6	1
		7	1
	23	1	1
		2	1
		3	1
		4	1
		5	1
		6	1
		7	0
		8	1
	24	1	1
		2	1
		3	1
		4	1
	25	1	1
		2	0
		3	1
		4	1
		5	0
		6	0
	total	141	109
			77.305
Cap-H2-WT-t1			Heterochromatic probe target
	Image #	nucleus N#	# paired III-Dodeca foci
	1	1	0
		2	1
		3	0
	2	1	1
		2	0
		3	0
		4	0
		5	1
	3	1	1
		2	1
		3	0
		4	0
	4	1	1
		2	1
		3	0
	5	1	1
		2	1
		3	0
		4	0
		5	1
		6	1
		7	1
		8	1
	6	1	0
		2	1
		3	1
		4	0
		5	1
		6	0
	7	1	1
		2	0
		3	1
		4	1
	8	1	1
		2	1
		3	1
		4	1
		5	1
		6	0
		7	1
		8	0
	9	1	0
		2	1
		3	1
		4	1
	10	1	1
		2	0
		3	0
		4	1
		5	0
		6	1
		7	1
	11	1	1
		2	0
		3	1
		4	1
	12	1	1
		2	1
		3	0
		4	1
		5	1
	13	1	0
		2	1
		3	0
		4	0
		5	1
	14	1	1
		2	1
		3	0
		4	1
	15	1	1
		2	1
		3	0
		4	1
		5	1
		6	0
	16	1	1
		2	1
		3	1
		4	0
	17	1	1
		2	1
		3	1
		4	0
	18	1	1
		2	0
		3	1
		4	0
		5	0
	19	1	0
		2	1
		3	0
		4	0
		5	0
		6	1
	20	1	1
		2	1
		3	1
		4	1
		5	1
		6	10
		7	1
	21	1	1
		2	1
		3	1
	22	1	1
		2	1
		3	1
		4	0
	23	1	1
		2	1
		3	1
		4	0
	24	1	1
		2	1
		3	1
		4	0
		5	0
	25	1	1
		2	0
		3	1
		4	1
		5	1
		6	0
		7	0
		8	1
		9	1
		10	0
		11	1
	total	129	83
			64.3411
Cap-H2-WT-t2			Heterochromatic probe target
	Image #	nucleus N#	# paired III-Dodeca foci
	1	1	1
		2	1
		3	1
		4	1
		5	1
		6	1
	2	1	0
		2	1
		3	1
		4	0
		5	1
	3	1	1
		2	1
		3	0
		4	0
		5	0
		6	1
		7	1
		8	1
		9	1
		10	0
		11	1
	4	1	0
		2	1
		3	0
		4	1
		5	1
	5	1	1
		2	0
		3	1
		4	1
	6	1	0
		2	1
		3	0
	7	1	1
		2	1
		3	1
		4	0
		5	0
	8	1	1
		2	0
		3	1
		4	0
		5	0
		6	0
		7	0
		8	1
	9	1	1
		2	0
		3	0
	10	1	1
		2	1
		3	1
		4	1
	11	1	1
		2	0
		3	1
		4	1
		5	1
		6	0
	12	1	0
		2	1
		3	1
		4	1
	13	1	0
		2	1
		3	0
		4	1
		5	1
		6	1
		7	0
		8	1
	14	1	0
		2	1
		3	0
		4	0
		5	0
		6	1
		7	0
		8	1
		9	1
		10	0
	15	1	1
		2	1
		3	1
		4	1
	16	1	1
		2	1
		3	1
		4	0
	17	1	1
		2	1
		3	1
		4	0
	18	1	1
		2	1
		3	1
		4	1
		5	0
		6	1
		7	1
	19	1	1
		2	0
		3	1
		4	1
		5	1
	20	1	1
		2	1
		3	1
	21	1	1
		2	1
		3	1
	22	1	0
		2	0
		3	1
		4	1
	23	1	0
		2	1
		3	1
		4	0
		5	0
		6	0
	24	1	0
		2	1
		3	1
		4	0
	25	1	1
		2	1
		3	1
		4	0
		5	0
		6	1
		7	1
		8	0
	total	134	87
			64.9254
			Euchromatic probe target
Mock-t1	Image #	nucleus N#	# paired II-28B foci
	1	1	1
		2	1
		3	1
		4	0
		5	1
		6	1
		7	1
	2	1	1
		2	1
		3	1
		4	1
	3	1	1
		2	1
		3	0
		4	1
	4	1	1
		2	1
		3	0
		4	1
		5	1
		6	1
	5	1	1
		2	1
		3	1
		4	1
		5	1
		6	1
		7	1
		8	1
		9	0
		10	0
	6	1	1
	7	1	1
		2	1
		3	1
		4	1
		5	1
	8	1	1
		2	1
		3	0
		4	0
		5	1
		6	1
		7	1
		8	1
	9	1	1
		2	1
		3	1
		4	0
		5	1
		6	0
		7	1
	10	1	1
		2	1
		3	0
		4	1
	11	1	1
		2	0
		3	1
		4	1
	12	1	1
		2	1
		3	1
		4	1
	13	1	1
		2	0
		3	1
	14	1	1
		2	0
		3	1
		4	1
		5	1
		6	1
	15	1	0
		2	1
		3	1
		4	0
		5	1
		6	0
		7	1
		8	1
		10	1
		11	1
		12	1
		13	0
	16	1	1
		2	0
		3	1
	17	1	0
		2	1
		3	1
		4	0
	18	1	1
		2	0
		3	1
		4	1
		5	1
		6	1
		7	1
	19	1	1
		2	1
		3	1
		4	0
		5	1
		6	1
		7	1
		8	1
		9	1
		10	1
		11	1
		12	1
	20	1	1
		2	0
		3	1
		4	0
	21	1	1
		2	1
		3	0
	22	1	1
		2	0
		3	1
		4	1
		5	1
		6	1
		7	1
	23	1	1
		2	1
		3	1
		4	1
		5	0
		6	1
		7	0
	24	1	1
		2	1
		3	0
		4	0
		5	1
		6	1
		7	1
		8	1
		9	0
		10	1
		11	1
	25	1	0
		2	1
		3	0
		5	1
		6	1
	Total	148	115
			77.7027
			Euchromatic probe target
Mock-t2	Image #	nucleus N#	# paired II-28B foci
	1	1	1
		2	0
		3	1
		4	1
		5	1
		6	1
		7	0
	2	1	0
		2	1
		3	0
		4	1
		5	1
		6	1
	3	1	1
		2	1
		3	1
		4	1
	4	1	0
		2	1
		3	1
		4	1
	5	1	1
		2	1
		3	1
		4	1
		5	1
	6	1	0
		2	1
		3	1
		4	0
		5	0
		6	0
		7	1
		8	1
		9	0
	7	1	0
		2	0
		3	0
	8	1	0
		2	1
		3	1
		4	1
		5	0
		6	0
		7	0
		8	1
	9	1	0
		2	1
		3	0
		4	1
		5	1
		6	1
	10	1	1
		2	1
		3	1
	11	1	1
		2	0
	12	1	0
		2	0
		3	1
		4	1
		5	1
		6	1
	13	1	1
		2	1
		3	1
		4	1
		5	0
	14	1	1
		2	1
		3	1
		4	1
		5	1
		6	1
		7	0
	15	1	1
		2	0
	16	1	1
		2	1
		3	0
		5	1
		6	0
		7	1
	17	1	0
		2	1
		3	1
		4	0
		5	1
		6	1
	18	1	0
		2	0
		3	0
		4	0
	19	1	1
		2	1
		3	1
	20	1	0
		2	0
		3	0
	21	1	1
		2	0
		3	0
		4	0
	22	1	1
		2	0
		3	0
		4	1
		5	1
	23	1	0
		2	1
		3	1
		4	1
		5	1
		6	1
		7	1
		8	1
	24	1	0
		2	0
		3	1
		4	0
	25	1	0
		2	1
		3	1
	total	123	77
			62.6016
			Euchromatic probe target
Cap-H2-WT-t1	Image #	nucleus N#	# paired II-28B foci
	1	1	1
		2	1
		3	1
		4	0
		5	1
		6	1
	2	1	1
		2	1
		3	0
		4	1
	3	1	1
		2	1
		3	1
		4	1
		5	1
		6	0
	4	1	1
		2	1
		3	1
		4	1
		5	0
		6	1
	5	1	1
		2	1
		3	1
		4	1
	6	1	1
		2	1
		3	1
		4	0
		5	1
		6	0
		7	1
		8	1
		9	1
	7	1	1
		2	1
		3	0
		4	0
		5	1
		6	0
		7	1
		8	1
	8	1	1
		2	1
		3	0
		4	0
	9	1	1
		2	1
		3	1
		4	1
		5	1
	10	1	1
		2	1
		3	1
		4	1
	11	1	1
		2	1
		3	1
		4	1
		5	0
		6	1
		7	1
	13	1	1
		2	0
		3	0
	14	1	1
		2	1
		3	1
		4	1
		5	1
	15	1	1
		2	1
		3	1
	16	1	1
		2	1
		3	1
		4	0
	17	1	0
		2	1
		3	0
		4	1
		5	1
	18	1	1
		2	1
		3	1
		4	0
	19	1	0
		2	0
		3	1
		4	1
	20	1	1
		2	1
		3	1
		4	1
	21	1	1
		2	1
		3	0
		4	1
		5	0
		6	1
	22	1	1
		2	1
		3	0
		4	1
		5	0
		6	1
		7	1
	23	1	1
		2	0
		3	1
	24	1	1
		2	1
		3	1
		4	1
	25	1	1
		2	1
		3	0
		4	0
		5	1
	26	1	1
		2	1
		3	0
		4	1
		5	1
		6	1
		7	0
		8	0
	total	128	98
			76.5625
			Euchromatic probe target
Cap-H2-WT-t2	Image #	nucleus N#	# paired II-28B foci
	1	1	1
		2	1
		3	0
		4	0
		5	1
	2	1	0
		2	1
	3	1	1
	4	1	1
		2	1
		3	1
		4	1
		5	1
		6	0
		7	1
		8	1
		9	1
		10	1
	5	1	1
		2	1
		3	1
		4	1
		5	1
		6	1
		7	1
	6	1	0
		2	1
		3	1
		4	1
		5	1
		6	1
		7	1
		8	1
		9	0
		10	1
		11	1
	7	1	1
		2	1
		3	1
		4	1
	8	1	1
		2	1
		3	1
		4	0
		5	0
		6	1
	9	1	1
		2	1
		3	1
		4	1
		5	1
		6	0
		7	1
		8	1
	10	1	1
		2	1
		3	0
		4	1
		5	0
		6	1
		7	1
	11	1	1
		2	1
		3	0
		4	0
		5	1
	12	1	1
		2	0
		3	0
		4	1
	13	1	0
		2	1
		3	1
	14	1	1
		2	1
		3	1
	15	1	1
		2	1
		3	1
		4	0
		5	0
		6	1
	16	1	1
		2	1
		3	0
		4	1
		5	1
	17	1	1
		2	0
		3	1
		4	1
		5	1
		6	0
		7	1
		8	1
		9	1
		10	1
	18	1	1
		2	1
		3	1
		4	1
	19	1	1
		2	1
		3	0
		4	1
	20	1	1
		2	1
		3	1
		4	0
		5	1
	21	1	1
		2	1
		3	0
		4	0
	22	1	1
		2	1
		3	1
		4	1
	23	1	1
		2	0
		3	1
		4	0
		5	1
		6	1
	total	124	97
			78.2258
			Euchromatic probe target
Mock-t1	Image #	nucleus N#	# paired III-69C foci
	1	1	1
		2	1
		3	1
	2	1	0
		2	1
		3	1
		4	1
		5	1
		6	1
	3	1	1
		2	0
		3	0
		4	1
		5	1
	4	1	1
		2	1
		3	1
		4	1
	5	1	0
		2	1
		3	1
	6	1	1
		2	0
		3	1
	7	1	0
		2	1
		3	1
	8	1	1
		2	1
		3	1
		4	1
		5	1
	9	1	1
		2	1
		3	1
		4	1
		5	1
		6	1
	10	1	1
		2	1
		3	1
		4	1
		5	1
		6	1
		7	1
		8	1
		9	1
		10	1
		11	0
		12	1
		13	1
	11	1	1
		2	0
	12	1	1
		2	0
		3	0
	13	1	0
		2	1
		3	1
		4	0
	14	1	0
		2	0
		3	0
		4	1
		5	1
		6	1
		7	0
	15	1	0
		2	1
		3	1
	16	1	0
		2	0
		3	0
	17	1	1
		2	1
		3	0
		4	1
		5	1
		6	1
	18	1	1
		2	1
		3	0
		4	1
	19	1	1
		2	1
		3	1
		4	1
		5	1
	20	1	1
		2	0
		3	1
	21	1	1
		2	1
		3	1
		4	0
	22	1	0
		2	0
		3	1
	23	1	1
		2	1
		3	0
	24	1	1
		2	0
		3	1
	25	1	0
		2	1
		3	1
	26	1	0
		2	1
	27	1	1
		2	1
		3	1
		4	0
	28	1	1
		2	1
	29	1	1
		2	1
		3	1
		4	1
		5	1
	30	1	1
		2	1
		3	1
		4	1
		5	1
	31	1	1
		2	1
	32	1	1
	total	128	97
			75.7812
			Euchromatic probe target
Mock-t2	Image #	nucleus N#	# paired III-69C foci
	1	1	1
		2	1
	2	1	1
		2	1
		3	1
	3	1	1
		2	1
		3	1
		4	1
		5	1
		6	0
	4	1	1
		2	0
		3	1
		4	1
		5	1
	5	1	0
		2	1
		3	0
		4	0
		5	1
		6	1
		7	1
		8	0
		9	1
		10	1
		11	1
		12	1
		13	1
	6	1	1
		2	1
		3	1
	7	1	1
		2	1
		3	1
		4	1
	8	1	1
		2	1
		3	1
		4	1
	9	1	1
		2	1
		3	0
	10	1	1
		2	0
		3	1
		4	1
	11	1	1
		2	1
		3	1
		4	1
	12	1	0
		2	1
		3	1
		4	1
		5	1
		6	1
		7	1
	13	1	1
		2	1
		3	1
	14	1	1
		2	0
		3	1
		4	1
		5	0
		6	1
	15	1	1
		2	1
	16	1	1
		2	0
		3	1
		4	1
		5	1
		6	1
	17	1	1
		2	1
		3	1
		4	1
		5	0
		6	1
	18	1	1
		2	1
		3	1
		4	1
		5	0
		6	1
		7	0
		8	1
		9	1
	19	1	0
		2	0
		3	0
		4	1
		5	1
		6	1
		7	0
	20	1	1
		2	1
		3	1
	21	1	1
		2	1
		3	1
	22	1	1
		2	1
		3	1
		4	1
		5	1
	23	1	1
		2	1
		3	1
		4	1
		5	1
	24	1	1
		2	1
		3	1
		4	1
	25	1	0
		2	1
		3	0
	26	1	1
		2	1
		3	1
		4	1
		5	1
		6	1
		7	1
		8	0
		9	1
		10	1
	27	1	0
		2	1
		3	1
		4	1
	28	1	1
		2	1
		3	0
		4	1
		5	1
		6	1
		7	1
		8	1
	total	142	118
			83.0986
			Euchromatic probe target
Cap-H2-WT-t1	Image #	nucleus N#	# paired III-69C foci
	1	1	0
		2	1
		3	1
		4	1
		5	1
		6	1
		7	1
		8	1
		9	0
		10	0
	2	1	1
		2	1
		3	1
	3	1	1
		2	1
		3	1
	4	1	1
		2	1
		3	1
	5	1	1
		2	1
		3	0
		4	1
	6	1	0
		2	0
		3	1
	7	1	1
		2	1
		3	1
		4	0
		5	0
	8	1	0
		2	1
		3	1
	9	1	0
		2	0
		3	1
	10	1	1
		2	0
		3	1
		4	1
	11	1	0
		2	0
		3	1
		4	1
		5	1
		6	1
		7	1
		8	1
		9	1
	12	1	1
		2	1
		3	1
		4	1
		5	1
	13	1	1
		2	1
		3	1
	14	1	1
		2	1
		3	1
	15	1	0
		2	1
		3	1
		4	1
	16	1	1
		2	1
		3	1
		4	0
		5	0
		6	1
		7	1
		8	1
		9	0
	17	1	1
		2	1
		3	1
		4	0
		5
	18	1	1
		2	1
		3	1
		4	1
		5	0
		6	0
		7	1
		8	1
	19	1	1
		2	1
	20	1	1
		2	0
		3	0
		4	0
	21	1	0
		2	1
		3	1
		4	1
		5	1
		6	1
		7	1
	22	1	1
		2	1
		3	1
		4	1
		5	1
	23	1	1
		2	1
		3	0
		4	1
		5	1
		6	1
		7	0
		8	0
		9	0
	24	1	1
		2	1
		3	1
		4	0
	25	1	1
		2	1
		3	0
		4	1
	26	1	1
		2	1
		3	1
		4	0
	27	1	1
		2	1
		3	1
		4	1
	total	130	97
			74.6154
			Euchromatic probe target
Cap-H2-WT-t2	Image #	nucleus N#	# paired III-69C foci
	1	1	1
		2	1
		3	1
		4	1
		5	1
		6	0
		7	1
	2	1	1
		2	0
		3	1
		4	1
		5	0
		6	0
		7	1
		8	1
	3	1	0
		2	1
	4	1	1
		2	0
	5	1	1
		2	1
		3	1
		4	1
		5	1
	6	1	1
		2	1
		3	1
		4	1
		5	0
		6	1
		7	0
		8	1
	7	1	1
		2	1
		3	1
	8	1	1
		2	1
		3	1
		4	1
	9	1	1
		2	1
		3	1
		4	1
	10	1	1
		2	1
		3	1
		4	0
		5	1
		6	0
		7	1
	11	1	1
		2	1
		3	1
		4	1
		5	1
		6	1
	12	1	0
		2	0
		3	1
		4	1
		5	1
	13	1	0
		2	1
		3	1
		4	1
		5	1
		6	1
	14	1	1
		2	1
		3	1
	15	1	0
		2	0
		3	1
	16	1	1
		2	0
		3	1
	17	1	1
		2	1
	18	1	1
		2	1
		3	1
		4	1
		5	1
	19	1	1
		2	0
		3	1
		4	1
		5	1
		6	1
		7	1
	20	1	1
		2	0
		3	0
		4	0
		5	1
		6	1
		7	1
		8	1
		9	0
		10	1
	21	1	1
		2	1
	22	1	1
		2	1
		3	1
	23	1	1
	24	1	1
		2	1
	25	1	1
		2	1
		3	1
		4	0
	26	1	1
		2	1
		3	0
		4	1
	total	116	93
			80.1724
			Euchromatic probe target
Mock-t1	Image #	nucleus N#	# paired III-BX-C foci
	1	1	1
		2	1
		3	1
		4	1
	2	1	1
		2	1
		3	1
		4	1
		5	1
		6	1
	3	1	1
		2	1
		3	1
		4	1
	4	1	1
		2	1
		3	1
		4	0
		5	1
		6	1
		7	1
		8	1
		9	0
		10	1
		11	1
		12	1
		13	1
	5	1	1
		2	0
		3	1
		4	0
		5	1
	6	1	1
		2	0
		3	0
		4	1
		5	0
	7	1	1
		2	1
		3	1
		4	1
	8	1	1
		2	1
		3	1
		4	1
		5	1
		6	1
		7	1
		8	1
		9	0
	9	1	1
		2	1
		3	1
		4	1
	10	1	1
		2	1
		3	1
		4	1
		5	1
		6	1
		7	0
		8	1
		9	1
		10	1
		11	1
		12	1
		13	1
		14	1
	11	1	1
		2	1
		3	1
		4	1
		5	1
		6	0
		7	1
		8	1
		9	0
		10	0
	12	1	1
		2	1
		3	1
		4	1
	13	1	1
		2	1
		3	1
		4	1
		5	1
	14	1	0
		2	0
		3	1
		4	1
		5	1
		6	0
		7	0
		8	0
		9	1
		10	1
	15	1	1
		2	1
		3	1
		4	1
		5	1
	16	1	1
		2	1
		3	1
	17	1	1
		2	0
		3	1
		4	1
		5	1
	18	1	1
		2	1
		3	1
		4	1
		5	1
		6	1
		7	1
		8	1
		9	0
		10	1
		11	1
		12	1
		13	1
		14	1
		15	1
		16	1
		17	1
		18	1
	19	1	1
		2	1
		3	1
		4	1
		5	1
	20	1	1
		2	1
		3	1
		4	1
		5	1
		6	1
		7	1
		8	1
		9	1
		10	1
	total	143	124
			86.7133
			Euchromatic probe target
Mock-t2	Image #	nucleus N#	# paired III-BX-C foci
	1	1	1
		2	1
		3	1
		4	1
	2	1	1
		2	1
		3	1
		4	1
		5	1
		6	1
		7	1
		8	1
		9	1
	3	1	1
		2	1
		3	1
		4	1
	4	1	1
		2	0
		3	1
		4	1
		5	0
		6	0
		7	1
		8	1
		9	1
	5	1	1
		2	1
		3	1
		4	1
		5	1
		6	1
		7	1
	6	1	1
		2	1
		3	1
		4	1
	7	1	1
		2	1
		3	1
		4	1
	8	1	1
		2	1
		3	1
		4	1
		5	1
		6	1
		7	1
		8	1
		9	1
		10	1
		11	1
	9	1	1
		2	1
		3	1
		4	1
		5	1
		6	0
		7	0
	10	1	1
		2	1
		3	1
		4	1
		5	1
		6	1
	11	1	1
		2	1
		3	1
		4	1
		5	1
		6	1
		7	1
		8	1
		9	1
		10	1
		11	1
		12	1
		13	1
		14	1
		15	1
		16	1
		17	1
	12	1	1
		2	1
		3	1
		4	1
		5	0
		6	1
		7	0
	13	1	1
		2	1
		3	1
		4	1
	14	1	1
		2	1
		3	1
		4	1
	15	1	1
		2	1
		3	1
		4	1
		5	1
	16	1	0
		2	1
		3	1
		4	1
	17	1	1
		2	1
		3	1
		4	1
		5	1
	18	1	1
		2	1
		3	1
		4	1
		5	1
		6	1
		7	1
		8	1
	19	1	1
		2	1
		3	1
		4	1
		5	1
		6	1
		7	1
		8	1
		9	1
		10	1
		11	1
		12	0
	20	1	1
		2	1
		3	1
		4	1
		5	1
	total	136	127
			93.3824
			Euchromatic probe target
Cap-H2-WT-t1	Image #	nucleus N#	# paired III-BX-C foci
	1	1	1
		2	1
		3	1
		4	1
		5	1
		6	1
		7	1
		8	1
		9	1
		10	1
		11	0
		12	1
	2	1	1
		2	1
		3	1
		4	1
	3	1	1
		2	1
		3	1
		4	1
		5	1
		6	1
	4	1	1
		2	1
		3	1
		4	1
		5	0
		6	1
		7	1
		8	1
		9	1
		10	1
		11	1
		12	1
	5	1	1
		2	1
		3	1
		4	1
		5	1
		6	1
	6	1	1
		2	1
		3	1
		4	1
		5	0
		6	0
		7	1
		8	0
		9	1
	7	1	1
		2	1
		3	1
		4	1
		6	1
		7	1
	8	1	1
		2	1
		3	1
		4	1
		5	1
		6	1
	9	1	1
		2	1
		3	1
		4	1
		5	1
		6	0
		7	1
		8	1
	10	1	1
		2	0
		3	0
	11	1	1
[truncated: 136 more rows]

## Sheet: Extended Data Fig S11b
Extended Data Fig S11b	anti-GFP
	anti-Tubulin
	Replicates 1 and 2
Cells	PnM1A
Experimental samples	Mock (no plasmid) t1, t2	Cap-H2-WT (Venus-Cap-H2-WT) t1, t2
Experiment date	2019-02-01
